# Supplementary material for: Comparison of Mid-Term Prognosis in Intermediate-to-Low-Risk Contemporary Population with Guidelines-Oriented Age Cutoff
Source: J Cardiovasc Dev Dis. 2024 Jan 22;11(1):33. doi: 10.3390/jcdd11010033 (PMC10816002; doi:10.3390/jcdd11010033)
Supplement: Supplementary file 1 [file jcdd-11-00033-s001.zip]

Archive with 1 entries (1 files):
- jcdd-2773947-supplementary.pdf
